# Supplementary material for: Histone Deacetylase Inhibitor Panobinostat Benefits the Therapeutic Efficacy of Oncolytic Herpes Simplex Virus Combined with PD-1/PD-L1 Blocking in Glioma and Squamous Cell Carcinoma Models
Source: Viruses. 2022 Dec 15;14(12):2796. doi: 10.3390/v14122796 (PMC9781547; doi:10.3390/v14122796)
Supplement: Supplementary file 1 [file viruses-14-02796-s001.zip]

Archive with 1 entries (1 files):
- viruses-2057205-supplementary.pdf
